# Supplementary material for: Full-Length Model of SaCas9-sgRNA-DNA Complex in Cleavage State
Source: Int J Mol Sci. 2023 Jan 7;24(2):1204. doi: 10.3390/ijms24021204 (PMC9867433; doi:10.3390/ijms24021204)
Supplement: Supplementary file 1 [file ijms-24-01204-s001.zip]

Archive with 1 entries (1 files):
- ijms-2084294-supplementary.pdf
